# Supplementary material for: Commensal and Pathogenic Biofilms Alter Toll-Like Receptor Signaling in Reconstructed Human Gingiva
Source: Front Cell Infect Microbiol. 2019 Aug 7;9:282. doi: 10.3389/fcimb.2019.00282 (PMC6692492; doi:10.3389/fcimb.2019.00282)
Supplement: Supplementary file 1 [file Data_Sheet_1.xlsx]

## Sheet: Gene list-Figure 3B
Gene list	F-regulation +/- 2
Transcription Factors	Commensal	Gingivitis	Cariogenic
NFKB2	9.1896	3.325	2.0467
NFKB1	5.7891	2.7638
RELA	3.8194	2.8945
PPARA	2.7007
FOS	2.7007	2.0467	-2.3511
IRF1	2.1435
NR2C2	2.0946	2.1936
JUN			-2.5491
REL	-4.4898		-6.2767
Receptors
TLR7	14.9285	2.4061
CD14	3.7321	2.7638
TNFRSF1A	2.4623	2.7638
TLR2		5.6569	4.0465
SIGIRR		2.0467
TLR5		-4
TLR4	-2.2449		-2.1936
MAPKs
MAP2K3		5.7891	2.5198
MAP4K4		2.7638
MAPK8		2.7007
MAP3K1		2.1435
MAP2K4
Enzymes
BTK	46.3126	3.9086	2.1189
IRAK2	13.6107	9.8492	4.1892
PTGS2	12.1257	4.7022
IRAK4	4
EIF2AK2	3.7321	2.2974
CASP8	3.4822	3.0314
CHUK	2.5787
IRAK1	2.2974	2.0946
TAB1		2.5198
Cytokines and chemokines
IL6	36.7583	2.0946
CSF3	36.7583	12.996	4.9246
CXCL8	22.6274	5.6569
IL1B	21.6056	4.2871
TNF	19.2484	2.5787	5.278
CSF2	5.5277	2.7007
IFNA1	3.6469	4.5948	2.1685
CXCL10			3.2868
CCL2	-2.0946	-2.639	-4.542
IL12A	-2.2449		-10.5561
Activators, Inhibitors, & Adaptors
TBK1	12.4092	2.0946
NFKBIA	11.0553	4.4898	2.4623
IKBKB	4.7022	2.8284
HRAS	4.5948
PELI1	4	3.249
HSPD1	3.5636	2.8945
MYD88	3.1023	2.2449
MAPK8IP3	2.9622	2.0946
HMGB1	2.2449
TOLLIP		2.4061
FADD			-3.0667
HSPA1A			-2.4623
CD86			-12.5533
Others
ECSIT	3.1023
PRKRA	2.1936
